# Supplementary material for: Predicting chromosomal compartments directly from the nucleotide sequence with DNA-DDA
Source: Brief Bioinform. 2023 Jun 1;24(4):bbad198. doi: 10.1093/bib/bbad198 (PMC10359093; doi:10.1093/bib/bbad198)
Supplement: Lainscsek_BriefBioinform_SupplementaryMaterial_Apr2023_bbad198 [file lainscsek_briefbioinform_supplementarymaterial_apr2023_bbad198.zip]

Archive with 1 entries (1 files):
- Lainscsek_BriefBioinform_SupplementaryMaterial_Apr2023.pdf
